# Supplementary material for: Reduced Insulin Resistance and Oxidative Stress in a Mouse Model of Metabolic Syndrome following Twelve Weeks of Citrus Bioflavonoid Hesperidin Supplementation: A Dose–Response Study
Source: Biomolecules. 2024 May 29;14(6):637. doi: 10.3390/biom14060637 (PMC11201492; doi:10.3390/biom14060637)
Supplement: Supplementary file 1 [file biomolecules-14-00637-s001.zip]

Archive with 1 entries (1 files):
- biomolecules-2959708-supplementary.pdf
